# Supplementary material for: Polygenic Risk Scores disclosure for cardiovascular prevention: Protocol of the Personalized HeartCare (PHC) trial
Source: PLoS One. 2026 Apr 6;21(4):e0345294. doi: 10.1371/journal.pone.0345294 (PMC13052841; doi:10.1371/journal.pone.0345294)
Supplement: S2 File — (ZIP) [file pone.0345294.s002.zip]

Archive with 12 entries (12 files):
- Ethics commettee protocols and approvals/Ethics_Committee_Approval_PHC_English_1.pdf
- Ethics commettee protocols and approvals/Ethics_Committee_Substantial_Amendment_1_PHC_English_2.pdf
- Ethics commettee protocols and approvals/Ethics_Committee_Substantial_Amendment_2_PHC_English_3.pdf
- Ethics commettee protocols and approvals/PARERE Approval ID 6732_signed.pdf
- Ethics commettee protocols and approvals/PARERE EM 1 ID 6732_signed.pdf
- Ethics commettee protocols and approvals/PARERE EM 2 ID 6732_signed.pdf
- Ethics commettee protocols and approvals/Protocollo_PHC_v.1.0 del 28.10.2024 eng.pdf
- Ethics commettee protocols and approvals/Protocollo_PHC_v.1.0 del 28.10.2024.pdf
- Ethics commettee protocols and approvals/Protocollo_PHC_v.2.0 del 24.06.2025.pdf
- Ethics commettee protocols and approvals/Protocollo_PHC_v.2.0 del 24.06.2025_eng.pdf
- Ethics commettee protocols and approvals/Protocollo_PHC_V3.0. 22.07.2025.pdf
- Ethics commettee protocols and approvals/Protocollo_PHC_V3.0. 22.07.2025_eng.pdf
